# Supplementary material for: Structural features and antioxidant activities of polysaccharides from different parts of Codonopsis pilosula var. modesta (Nannf.) L. T. Shen
Source: Front Pharmacol. 2022 Aug 24;13:937581. doi: 10.3389/fphar.2022.937581 (PMC9449496; doi:10.3389/fphar.2022.937581)
Supplement: Supplementary file 1 [file DataSheet1.ZIP]

Archive with 3 entries (3 files):
- Chromatogram of high performance size exclusion chromatography.pdf
- GC-MS data for  Sample CLSP-1.pdf
- GC-MS data for Sample CLRP-1.pdf
